# Supplementary material for: Deubiquitinase Genes as Prognostic Biomarkers in Osteosarcoma: Insights From Single-Cell Sequencing and Machine Learning–Based Prognostic Modeling
Source: Int J Genomics. 2025 Aug 17;2025:7932638. doi: 10.1155/ijog/7932638 (PMC12375863; doi:10.1155/ijog/7932638)
Supplement: Supporting Information 1 — Table S1: The top 500 deubiquitination genes in GeneCards. [file 7932638.f1.zip]

Archive with 1 entries (1 files):
- Supplemental Table 1.csv
