# Supplementary material for: Deubiquitinase Genes as Prognostic Biomarkers in Osteosarcoma: Insights From Single-Cell Sequencing and Machine Learning–Based Prognostic Modeling
Source: Int J Genomics. 2025 Aug 17;2025:7932638. doi: 10.1155/ijog/7932638 (PMC12375863; doi:10.1155/ijog/7932638)
Supplement: Supporting Information 1 — Table S1: The top 500 deubiquitination genes in GeneCards. [file 7932638.f1.zip › Supplemental Table 1.csv]

Supplemental Table 1: The top 500 deubiquitination genes in GeneCards.
USP7
USP20
CYLD
USP15
USP13
USP4
USP10
USP17L2
OTUB1
USP33
USP16
USP9X
USP2
USP19
USP14
USP37
USP8
USP22
BAP1
USP12
USP1
USP44
USP3
USP11
VCPIP1
USP36
USP28
WDR48
USP21
OTUD7B
USP46
USP25
BRCC3
USP5
USP48
USP24
OTUD5
USP17L24
USP17L25
USP17L29
USP17L30
USP17L26
USP17L27
USP17L28
USP47
USP30
ABRAXAS2
UCHL3
USP26
USP17L5
YOD1
TNFAIP3
USP49
OTUB2
UBC
USP42
ATXN3
USP17L3
USP17L1
USP35
OTUD3
ZRANB1
PSMD14
USP29
UCHL1
JOSD1
UCHL5
USP38
USP27X
BABAM2
USP34
USP17L17
USP6
USP18
USP17L22
USP17L13
USP17L11
USP17L18
USP17L12
USP17L20
USP17L10
USP17L19
USP17L21
USP31
JOSD2
BABAM1
OTUD1
OTUD6B
USP51
WDR20
USP9Y
TP53
EIF3F
USP40
TRAF6
TRAF2
USP45
RIPK1
OTUD6A
OTUD4
ATXN3L
MINDY2
USP17L15
OTUD7A
OTULIN
MDM2
USP17L4
USP17L8
STAMBP
IKBKG
RPS27A
USP32
MAP3K7
ADRM1
MINDY1
ATXN7L3
STAMBPL1
SPATA2
NLRP3
USP39
MYC
ZC3H12A
TRAF3
ASXL1
HIF1A
VCP
RIGI
USP54
TANK
UBB
H2BC21
ABRAXAS1
CDK1
USP50
PSMC5
RCE1
SMAD4
USP17L7
PSMD1
PSMD2
BECN1
HCFC1
PSMC4
TAB1
TNIP1
NFKBIA
PSMC2
ESR1
UIMC1
PRKN
H2AC20
SHMT2
PSMC3
MINDY4
SIRT7
MBD5
VDAC2
SMAD3
ENY2
PTEN
PSMC1
PSMD11
AR
MINDY3
DESI2
MYSM1
PSMD3
VDAC3
TRIM21
UBA52
PSMC6
ASXL2
TGFBR1
MAVS
BRCA1
FOXO4
CDC20
KEAP1
PSMA4
H2BC3
SQSTM1
SART3
PSMD12
DDB2
STAM
PSMD6
HGS
AXIN1
STING1
RUVBL1
PSMD7
ATXN7
VDAC1
PCNA
USP43
MDM4
TBK1
ASXL3
PSMA1
SMAD2
PSMA6
PSMA7
FKBP8
TOMM20
BIRC2
ACTB
CLSPN
PRPF8
H2AC12
EGFR
SMAD7
OGT
PSMD13
RAD23B
PSMB6
PSMB1
SPRTN
KAT2A
MTOR
PSMB5
H2AC4
H2BC12
PSMA3
CFTR
STAM2
PSMB7
SKP2
H2BC18
CTNNB1
PSMA2
YY1
PSMA5
H2BC11
ITCH
PSMB3
NEDD4
PSMD8
TRIM25
VHL
TNKS
BIRC3
SUDS3
H2BC26
CCP110
PSMB2
RAD23A
APC
PTRH2
RPS10
UBE2D1
PSMB4
FOXK1
ARRB2
TAF10
H2BC13
RHOT1
BARD1
TRRAP
SNAI1
AKT1
NEDD8
NPM1
AXIN2
ARRB1
IFIH1
HSP90AA1
H2BC4
H2AC18
INO80
PSMD4
HSPA8
H2BC17
FANCD2
CCNA1
H2BC14
H2BC5
H2BC15
H2BC9
LDHA
RIPK2
H2AC21
RHOA
TNF
RPS3
TNIP2
H2BC1
TGFB1
MCL1
MBD6
NFKB1
H2AC15
COPS5
RPS7
ADRB2
SMAD1
H2BC8
RICTOR
RPS2
H2BC10
H2BC6
H2BC7
UBE2D2
UBE2N
KDM1B
RNF31
CDC25A
EP300
AURKB
NFRKB
POLB
SNX3
RNF123
H2AC25
UFD1
ACTL6A
USP17L23
DAXX
PARP1
CCNA2
H2AC6
RAD51AP1
UBE2D3
U2AF2
FANCI
BAG6
MYH9
NUMA1
FLNA
PKM
TGFBR2
TADA3
SDE2
INO80B
MAPK1
FOXK2
HAS2
EEF2
TFPT
INO80E
HNRNPU
RACK1
PYCARD
FASN
SMURF2
YAP1
RPS20
DNMT1
DDX3X
PGK1
DHX9
XRCC6
MINDY4B
SLC2A1
EIF4A1
CD274
TCP1
KPNA2
HSPA5
RPN1
FBL
EEF1A1
KPNB1
IRF3
RPS3A
EIF4B
HUWE1
ATP5F1A
SRC
UHRF1
USP53
TAB2
HNRNPM
MCRS1
ACTR8
NOD1
RPS6
ALB
MATR3
DEPTOR
RNF220
ACTR5
INO80C
SENP8
TUFM
PHLPP1
HSPA4
TADA2B
UBA1
HSP90AB1
DDX17
PTBP1
TOP2A
DNAJA1
SLC25A3
CCT3
DHX15
TRIM27
KIF11
SLC25A6
RPS18
RPL13
EIF3L
YWHAQ
RPL3
RPS4X
TAX1BP1
RPL4
DDX5
SELENBP1
RPS8
AIFM1
HSPD1
STUB1
UVSSA
TRIM28
HNRNPH1
VIM
PRKDC
SF3B3
RPS9
H2AC11
H2AC13
H2AC16
H2AC17
TUBB
TUBA1A
HSPA1A
PCBP1
HNRNPA1
MYH10
UBXN1
DDB1
RPL7
HNRNPF
SERBP1
CGAS
SRSF1
KAT2B
TOMM70
RPL17
EIF4G1
PEX5
SLC25A5
RPL24
ENO1
HK2
SIRT1
MCM7
ATG4B
HNRNPK
RPL18
DDX39A
ILF3
MSH2
RANBP9
PRDX1
SLC25A13
ATAD3A
RPL7A
NFE2L2
CCNB1
NCL
CCT8
IDE
IL33
SEM1
FAF2
IRS4
CCT2
YWHAZ
DYNC1H1
CCT5
CHUK
ZEB1
TNKS2
CAD
MAPK3
GAPDH
MAT2B
INO80D
COPA
PABPC1
ATAD5
IKBKB
PRPF31
YBX1
RPL9
MTHFD1
UBE2L3
LARP1
HNRNPA2B1
HNRNPC
EEF1G
PARK7
SLC25A11
TUBB4B
RPS16
ILF2
H1-2
CLTC
